# Supplementary material for: Identification of a Four-Gene Metabolic Signature to Evaluate the Prognosis of Colon Adenocarcinoma Patients
Source: Front Public Health. 2022 Apr 7;10:860381. doi: 10.3389/fpubh.2022.860381 (PMC9021388; doi:10.3389/fpubh.2022.860381)
Supplement: Supplementary Table 1 — List of metabolic-related genes. [file Table_1.XLSX]

## Sheet: Table S1
Table S1 The list of metabolic-related genes
A2M
A4GALT
AACS
AADAT
AANAT
AARS1
AARS2
AASDH
AASDHPPT
AASS
ABAT
ABCA1
ABCA10
ABCA12
ABCA13
ABCA2
ABCA3
ABCA4
ABCA5
ABCA6
ABCA7
ABCA8
ABCA9
ABCB1
ABCB10
ABCB11
ABCB4
ABCB5
ABCB6
ABCB7
ABCB8
ABCB9
ABCC1
ABCC10
ABCC11
ABCC12
ABCC2
ABCC3
ABCC4
ABCC5
ABCC6
ABCC8
ABCC9
ABCD1
ABCD2
ABCD3
ABCD4
ABCG1
ABCG2
ABCG4
ABCG5
ABCG8
ABI2
ABL1
ABL2
ABLIM1
ABLIM2
ABLIM3
ABO
AC091230.1
AC093012.1
ACAA1
ACAA2
ACACA
ACACB
ACAD8
ACADL
ACADM
ACADS
ACADSB
ACADVL
ACAP1
ACAP2
ACAP3
ACAT1
ACAT2
ACE
ACE2
ACER1
ACER2
ACER3
ACHE
ACIN1
ACLY
ACMSD
ACO1
ACO2
ACOT1
ACOT12
ACOT2
ACOT4
ACOT7
ACOT8
ACOX1
ACOX2
ACOX3
ACP1
ACP2
ACP4
ACP5
ACP6
ACPP
ACSL1
ACSL3
ACSL4
ACSL5
ACSL6
ACSM1
ACSM2A
ACSM3
ACSM4
ACSM5
ACSS1
ACSS2
ACSS3
ACTA2
ACTB
ACTC1
ACTG1
ACTG2
ACTN1
ACTN2
ACTN3
ACTN4
ACVR1
ACVR1B
ACVR1C
ACVR2A
ACVR2B
ACVRL1
ACY1
ACY3
ACYP1
ACYP2
ADA
ADAM10
ADAM17
ADAR
ADCY1
ADCY10
ADCY2
ADCY3
ADCY4
ADCY5
ADCY6
ADCY7
ADCY8
ADCY9
ADCYAP1R1
ADGRB1
ADH1A
ADH1B
ADH1C
ADH4
ADH5
ADH6
ADH7
ADI1
ADIPOQ
ADIPOR1
ADIPOR2
ADK
ADO
ADORA1
ADORA2A
ADORA2B
ADORA3
ADPRM
ADRA1A
ADRA1B
ADRA1D
ADRA2A
ADRA2B
ADRA2C
ADRB1
ADRB2
ADRB3
ADSL
ADSS1
ADSS2
AFDN
AFMID
AGA
AGAP1
AGAP2
AGK
AGL
AGMAT
AGPAT1
AGPAT2
AGPAT3
AGPAT4
AGPS
AGRN
AGRP
AGT
AGTR1
AGTR2
AGXT
AGXT2
AHCY
AHCYL1
AHCYL2
AICDA
AIFM1
AIM2
AIRE
AK1
AK2
AK3
AK4
AK5
AK7
AKR1A1
AKR1B1
AKR1B10
AKR1C1
AKR1C2
AKR1C3
AKR1C4
AKR1D1
AKT1
AKT2
AKT3
ALAD
ALAS1
ALAS2
ALCAM
ALDH18A1
ALDH1A1
ALDH1A2
ALDH1A3
ALDH1B1
ALDH1L1
ALDH2
ALDH3A1
ALDH3A2
ALDH3B1
ALDH3B2
ALDH4A1
ALDH5A1
ALDH6A1
ALDH7A1
ALDH9A1
ALDOA
ALDOB
ALDOC
ALG1
ALG10
ALG10B
ALG11
ALG12
ALG13
ALG14
ALG2
ALG3
ALG5
ALG6
ALG8
ALG9
ALLC
ALOX12
ALOX12B
ALOX15
ALOX15B
ALOX5
ALPG
ALPI
ALPL
ALPP
ALS2
ALYREF
AMACR
AMD1
AMDHD1
AMDHD2
AMH
AMHR2
AMOTL1
AMPD1
AMPD2
AMPD3
AMPH
AMT
AMY1A
AMY1B
AMY1C
AMY2A
AMY2B
ANAPC1
ANAPC10
ANAPC11
ANAPC13
ANAPC2
ANAPC4
ANAPC5
ANAPC7
ANGPTL4
ANPEP
AOC1
AOC2
AOC3
AOX1
AP1B1
AP1G1
AP1M1
AP1M2
AP1S1
AP1S2
AP1S3
AP2A1
AP2A2
AP2B1
AP2M1
AP2S1
AP3B1
AP3B2
AP3D1
AP3M1
AP3M2
AP3S1
AP3S2
AP4B1
AP4E1
AP4M1
AP4S1
APAF1
APBB1
APC
APC2
APEX1
APEX2
APH1A
APIP
APLNR
APOA1
APOA2
APOA5
APOC3
APOE
APP
APPL1
APRT
AQP1
AQP2
AQP3
AQP4
AQP7
AQR
AR
ARAF
ARAP1
ARAP2
ARAP3
AREG
ARF1
ARF6
ARFGAP1
ARFGAP2
ARFGAP3
ARG1
ARG2
ARHGAP35
ARHGAP5
ARHGDIA
ARHGDIB
ARHGEF1
ARHGEF11
ARHGEF12
ARHGEF2
ARHGEF4
ARHGEF6
ARHGEF7
ARNT
ARNT2
ARNTL
ARPC1A
ARPC1B
ARPC2
ARPC3
ARPC4
ARPC5
ARPC5L
ARRB1
ARRB2
ARSA
ARSB
ARSG
ASAH1
ASAH2
ASAP1
ASAP2
ASAP3
ASH1L
ASIC2
ASIP
ASL
ASMT
ASNS
ASPA
ASS1
ATF2
ATF4
ATF6
ATG12
ATG3
ATG4A
ATG4B
ATG4C
ATG4D
ATG5
ATG7
ATIC
ATM
ATP12A
ATP1A1
ATP1A2
ATP1A3
ATP1A4
ATP1B1
ATP1B2
ATP1B3
ATP1B4
ATP2A1
ATP2A2
ATP2A3
ATP2B1
ATP2B2
ATP2B3
ATP2B4
ATP4A
ATP4B
ATP5F1A
ATP5F1B
ATP5F1C
ATP5F1D
ATP5F1E
ATP5MC1
ATP5MC1P5
ATP5MC2
ATP5MC3
ATP5ME
ATP5MF
ATP5MG
ATP5PB
ATP5PD
ATP5PF
ATP5PO
ATP6AP1
ATP6V0A1
ATP6V0A2
ATP6V0A4
ATP6V0B
ATP6V0C
ATP6V0D1
ATP6V0D2
ATP6V0E1
ATP6V0E2
ATP6V1A
ATP6V1B1
ATP6V1B2
ATP6V1C1
ATP6V1C2
ATP6V1D
ATP6V1E1
ATP6V1E2
ATP6V1F
ATP6V1G1
ATP6V1G2
ATP6V1G3
ATP6V1H
ATR
AUH
AURKA
AVP
AVPR1A
AVPR1B
AVPR2
AWAT2
AXIN1
AXIN2
AZI2
AZIN2
B2M
B3GALNT1
B3GALT1
B3GALT2
B3GALT4
B3GALT5
B3GALT6
B3GAT1
B3GAT2
B3GAT3
B3GNT2
B3GNT3
B3GNT4
B3GNT5
B3GNT6
B3GNT7
B4GALNT1
B4GALT1
B4GALT2
B4GALT3
B4GALT4
B4GALT5
B4GALT6
B4GALT7
B4GAT1
BAAT
BACE1
BACE2
BAD
BAIAP2
BAX
BBC3
BBOX1
BCAR1
BCAS2
BCAT1
BCAT2
BCKDHA
BCKDHB
BCL10
BCL2
BCL2L1
BCO1
BCR
BDH1
BDH2
BDKRB1
BDKRB2
BDNF
BECN1
BECN2
BET1
BET1L
BEX3
BHLHA15
BHLHE40
BHLHE41
BHMT
BID
BIRC2
BIRC3
BIRC5
BIRC6
BLM
BLNK
BLVRA
BLVRB
BMP2
BMP4
BMP5
BMP6
BMP7
BMP8A
BMP8B
BMPR1A
BMPR1B
BMPR2
BNIP1
BPGM
BPNT1
BRAF
BRCA1
BRCA2
BRK1
BRS3
BST1
BTC
BTK
BTRC
BUB1
BUB1B
BUB3
BUD23
BUD31
C1D
C1DP2
C1DP3
C1GALT1
C1GALT1C1
C1QA
C1QB
C1QC
C1R
C1S
C2
C3
C3AR1
C4A
C4B
C4BPA
C4BPB
C5
C5AR1
C6
C7
C8A
C8B
C8G
C9
CA1
CA12
CA13
CA14
CA2
CA3
CA4
CA5A
CA5B
CA6
CA7
CA8
CA9
CAB39
CAB39L
CACNA1A
CACNA1B
CACNA1C
CACNA1D
CACNA1E
CACNA1F
CACNA1G
CACNA1H
CACNA1I
CACNA1S
CACNA2D1
CACNA2D2
CACNA2D3
CACNA2D4
CACNB1
CACNB2
CACNB3
CACNB4
CACNG1
CACNG2
CACNG3
CACNG4
CACNG5
CACNG6
CACNG7
CACNG8
CACYBP
CAD
CADM1
CADM3
CALCR
CALCRL
CALD1
CALM1
CALM2
CALM3
CALML3
CALML5
CALML6
CALR
CAMK2A
CAMK2B
CAMK2D
CAMK2G
CAMK4
CAMKK1
CAMKK2
CANT1
CANX
CAPN1
CAPN2
CARD11
CARD18
CARD6
CARD8
CARD9
CARS1
CARS2
CASK
CASP1
CASP10
CASP3
CASP5
CASP6
CASP7
CASP8
CASP9
CAT
CAV1
CAV2
CAV3
CBL
CBLB
CBLC
CBR1
CBR3
CBS
CCDC12
CCDC6
CCKAR
CCKBR
CCL1
CCL11
CCL13
CCL14
CCL15
CCL16
CCL17
CCL18
CCL19
CCL2
CCL20
CCL21
CCL22
CCL23
CCL24
CCL25
CCL26
CCL27
CCL28
CCL3
CCL3L1
CCL3L3
CCL4
CCL4L2
CCL5
CCL7
CCL8
CCNA1
CCNA2
CCNB1
CCNB2
CCNB3
CCND1
CCND2
CCND3
CCNE1
CCNE2
CCNG1
CCNG2
CCNH
CCR1
CCR10
CCR2
CCR3
CCR4
CCR5
CCR6
CCR7
CCR8
CCR9
CCS
CD14
CD164
CD19
CD1A
CD1B
CD1C
CD1D
CD1E
CD2
CD22
CD226
CD244
CD247
CD27
CD274
CD276
CD28
CD33
CD34
CD36
CD37
CD38
CD3D
CD3E
CD3G
CD4
CD40
CD40LG
CD44
CD46
CD47
CD48
CD5
CD55
CD58
CD59
CD6
CD63
CD68
CD7
CD70
CD72
CD74
CD79A
CD79B
CD80
CD81
CD82
CD86
CD8A
CD8B
CD9
CD99
CDA
CDC14A
CDC14B
CDC16
CDC20
CDC23
CDC25A
CDC25B
CDC25C
CDC26
CDC27
CDC34
CDC40
CDC42
CDC45
CDC5L
CDC6
CDC7
CDH1
CDH15
CDH2
CDH3
CDH4
CDH5
CDIPT
CDK1
CDK2
CDK4
CDK5
CDK5R1
CDK6
CDK7
CDKN1A
CDKN1B
CDKN1C
CDKN2A
CDKN2B
CDKN2C
CDKN2D
CDO1
CDS1
CDS2
CEBPA
CEL
CER1
CERK
CES1
CES2
CES5A
CETN2
CFB
CFD
CFH
CFI
CFL1
CFL2
CFLAR
CFTR
CGA
CGN
CH25H
CHAD
CHAT
CHD8
CHDH
CHEK1
CHEK2
CHERP
CHIA
CHIT1
CHKA
CHKB
CHMP1B
CHMP2A
CHMP2B
CHMP3
CHMP4A
CHMP4B
CHMP4C
CHMP5
CHMP6
CHP1
CHP2
CHPF
CHPF2
CHPT1
CHRD
CHRM1
CHRM2
CHRM3
CHRM4
CHRM5
CHRNA1
CHRNA10
CHRNA2
CHRNA3
CHRNA4
CHRNA5
CHRNA6
CHRNA7
CHRNA9
CHRND
CHRNE
CHRNG
CHST1
CHST11
CHST12
CHST13
CHST14
CHST15
CHST2
CHST3
CHST4
CHST6
CHST7
CHSY1
CHSY3
CHUK
CIITA
CIR1
CISH
CKB
CKM
CKMT1A
CKMT1B
CKMT2
CKS1B
CLCA1
CLCA2
CLCA4
CLCF1
CLDN1
CLDN10
CLDN11
CLDN14
CLDN15
CLDN16
CLDN17
CLDN18
CLDN19
CLDN2
CLDN20
CLDN22
CLDN23
CLDN3
CLDN4
CLDN5
CLDN6
CLDN7
CLDN8
CLDN9
CLN3
CLN5
CLOCK
CLTA
CLTB
CLTC
CLTCL1
CMA1
CMAS
CMPK1
CMPK2
CNDP1
CNOT1
CNOT10
CNOT2
CNOT3
CNOT4
CNOT6
CNOT6L
CNOT7
CNOT8
CNOT9
CNR1
CNR2
CNTF
CNTFR
CNTN1
CNTN2
CNTNAP1
CNTNAP2
COASY
COL11A1
COL11A2
COL1A1
COL1A2
COL2A1
COL3A1
COL4A1
COL4A2
COL4A4
COL4A6
COL5A1
COL5A2
COL5A3
COL6A1
COL6A2
COL6A3
COL6A6
COMP
COMT
COP1
COX10
COX11
COX15
COX17
COX4I1
COX4I2
COX5A
COX5B
COX6A1
COX6A2
COX6B1
COX6B2
COX6C
COX6CP3
COX7A1
COX7A2
COX7A2L
COX7B
COX7B2
COX7C
COX8A
COX8C
CP
CPA3
CPB2
CPE
CPEB1
CPOX
CPS1
CPT1A
CPT1B
CPT1C
CPT2
CR1
CR2
CRAT
CRB3
CREB1
CREB3
CREB3L1
CREB3L2
CREB3L3
CREB3L4
CREB5
CREBBP
CRH
CRHR1
CRHR2
CRK
CRKL
CRLF2
CRLS1
CRNKL1
CROT
CRY1
CRY2
CRYL1
CS
CSAD
CSF1
CSF1R
CSF2
CSF2RA
CSF2RB
CSF3
CSF3R
CSGALNACT1
CSGALNACT2
CSH1
CSK
CSNK1A1
CSNK1A1L
CSNK1D
CSNK1E
CSNK1G1
CSNK1G2
CSNK1G3
CSNK2A1
CSNK2A2
CSNK2B
CTBP1
CTBP2
CTF1
CTH
CTLA4
CTNNA1
CTNNA2
CTNNA3
CTNNB1
CTNNBIP1
CTNNBL1
CTNND1
CTNS
CTPS1
CTPS2
CTSA
CTSB
CTSC
CTSD
CTSE
CTSF
CTSG
CTSH
CTSK
CTSL
CTSO
CTSS
CTSV
CTSW
CTSZ
CTTN
CUL1
CUL2
CUL3
CUL4A
CUL4B
CUL5
CUL7
CWC15
CX3CL1
CX3CR1
CXADR
CXCL1
CXCL10
CXCL11
CXCL12
CXCL13
CXCL14
CXCL16
CXCL2
CXCL3
CXCL5
CXCL6
CXCL8
CXCL9
CXCR1
CXCR2
CXCR3
CXCR4
CXCR5
CXCR6
CXXC4
CYB5R1
CYB5R3
CYBA
CYBB
CYC1
CYCS
CYFIP1
CYFIP2
CYLD
CYP11A1
CYP11B1
CYP11B2
CYP17A1
CYP19A1
CYP1A1
CYP1A2
CYP1B1
CYP21A2
CYP26A1
CYP26B1
CYP26C1
CYP27A1
CYP27B1
CYP2A13
CYP2A6
CYP2A7
CYP2B6
CYP2C18
CYP2C19
CYP2C8
CYP2C9
CYP2D6
CYP2E1
CYP2F1
CYP2J2
CYP2S1
CYP2U1
CYP39A1
CYP3A4
CYP3A43
CYP3A5
CYP3A7
CYP46A1
CYP4A11
CYP4A22
CYP4F2
CYP4F3
CYP51A1
CYP7A1
CYP7B1
CYP8B1
CYSLTR1
CYSLTR2
DAAM1
DAAM2
DAB2
DAD1
DAG1
DAO
DAPK1
DAPK2
DAPK3
DAPP1
DARS1
DARS2
DAXX
DBF4
DBH
DBI
DBT
DCC
DCK
DCLRE1C
DCN
DCP1A
DCP1B
DCP2
DCPS
DCT
DCTD
DCTN1
DCTN2
DCTN4
DCTN5
DCTN6
DCXR
DDB1
DDB2
DDC
DDIT3
DDIT4
DDO
DDOST
DDX23
DDX39B
DDX3X
DDX3Y
DDX42
DDX46
DDX5
DDX58
DDX6
DECR2
DEGS1
DEGS2
DERA
DERL1
DES
DET1
DFFA
DFFB
DGAT1
DGAT2
DGKA
DGKB
DGKD
DGKE
DGKG
DGKH
DGKI
DGKQ
DGKZ
DGUOK
DHCR24
DHCR7
DHDDS
DHDH
DHFR
DHH
DHODH
DHRS3
DHRS4
DHRS4L2
DHRS9
DHX15
DHX16
DHX38
DHX58
DHX8
DIAPH1
DIAPH2
DIAPH3
DIS3
DKK1
DKK2
DKK4
DLAT
DLD
DLG1
DLG4
DLL1
DLL3
DLL4
DLST
DMD
DMGDH
DNA2
DNAH1
DNAH2
DNAH3
DNAI1
DNAI2
DNAJC6
DNAL1
DNAL4
DNALI1
DNASE2
DNASE2B
DNM1
DNM1L
DNM2
DNM3
DNMT1
DNMT3A
DNMT3B
DNMT3L
DNTT
DOCK1
DOCK2
DOLPP1
DOT1L
DPAGT1
DPM1
DPM2
DPM3
DPYD
DPYS
DPYSL2
DPYSL5
DRD1
DRD2
DRD3
DRD4
DRD5
DSC2
DSE
DSG2
DSP
DTX1
DTX2
DTX3
DTX3L
DTX4
DTYMK
DUSP1
DUSP10
DUSP14
DUSP16
DUSP2
DUSP3
DUSP4
DUSP5
DUSP6
DUSP7
DUSP8
DUSP9
DUT
DVL1
DVL2
DVL3
DYNC1H1
DYNC1I1
DYNC1I2
DYNC1LI1
DYNC1LI2
DYNC2H1
DYNC2LI1
DYNLL1
DYNLL2
E2F1
E2F2
E2F3
E2F4
E2F5
EARS2
EBP
ECH1
ECHS1
ECI1
ECI2
ECSIT
EDA
EDA2R
EDAR
EDC3
EDC4
EDN1
EDNRA
EDNRB
EEA1
EFNA1
EFNA2
EFNA3
EFNA4
EFNA5
EFNB1
EFNB2
EFNB3
EFTUD2
EGF
EGFR
EGLN1
EGLN2
EGLN3
EGR1
EHD1
EHD2
EHD3
EHD4
EHHADH
EHMT1
EHMT2
EI24
EIF2AK3
EIF4A3
EIF4B
EIF4E
EIF4E1B
EIF4E2
EIF4EBP1
EIF4G1
EIF4G2
EIF4G3
ELANE
ELK1
ELK4
ELMO1
ELOB
ELOC
ELOVL2
ELOVL5
ELOVL6
EMD
EME1
ENAH
ENDOD1
ENDOG
ENGASE
ENO1
ENO2
ENO3
ENOPH1
ENPEP
ENPP1
ENPP2
ENPP3
ENPP6
ENPP7
ENTPD1
ENTPD2
ENTPD3
ENTPD4
ENTPD5
ENTPD6
ENTPD8
EP300
EPAS1
EPB41
EPB41L1
EPB41L2
EPB41L3
EPHA1
EPHA2
EPHA3
EPHA4
EPHA5
EPHA6
EPHA7
EPHA8
EPHB1
EPHB2
EPHB3
EPHB4
EPHB6
EPHX1
EPHX2
EPN1
EPN2
EPN3
EPO
EPOR
EPRS1
EPS15
EPX
ERBB2
ERBB3
ERBB4
ERBIN
ERCC1
ERCC2
ERCC3
ERCC4
ERCC5
ERCC6
ERCC8
EREG
ERN1
ERO1A
ESAM
ESPL1
ETNK1
ETNK2
ETS1
ETS2
ETV6
ETV7
EXO1
EXOC3
EXOC4
EXOC7
EXOG
EXOSC1
EXOSC10
EXOSC2
EXOSC3
EXOSC4
EXOSC5
EXOSC6
EXOSC7
EXOSC8
EXOSC9
EXT1
EXT2
EXTL1
EXTL2
EXTL3
EZR
F10
F11
F11R
F12
F13A1
F13B
F2
F2R
F2RL1
F2RL2
F2RL3
F3
F5
F7
F8
F9
FABP1
FABP2
FABP3
FABP4
FABP5
FABP6
FABP7
FADD
FADS1
FADS2
FAH
FANCL
FAR1
FAR2
FARP2
FARS2
FARSA
FARSB
FAS
FASLG
FASN
FAU
FBP1
FBP2
FBXO2
FBXO4
FBXO43
FBXO5
FBXW11
FBXW7
FBXW8
FCER1A
FCER1G
FCER2
FCGR1A
FCGR2A
FCGR2B
FCGR2C
FCGR3A
FCGR3B
FCSK
FDFT1
FDPS
FECH
FEN1
FER
FES
FGA
FGB
FGD1
FGD3
FGF1
FGF10
FGF11
FGF12
FGF13
FGF14
FGF16
FGF17
FGF18
FGF19
FGF2
FGF20
FGF21
FGF22
FGF23
FGF3
FGF4
FGF5
FGF6
FGF7
FGF8
FGF9
FGFR1
FGFR2
FGFR3
FGFR4
FGG
FGR
FH
FHIT
FLAD1
FLCN
FLNA
FLNB
FLNC
FLOT1
FLOT2
FLT1
FLT3
FLT3LG
FLT4
FMN2
FMO1
FMO2
FMO3
FMO4
FMO5
FN1
FOS
FOSL1
FOXA2
FOXA3
FOXO1
FOXO3
FPGS
FPGT
FPR1
FPR2
FPR3
FRAT1
FRAT2
FRS2
FSHB
FSHR
FST
FTCD
FTH1
FTMT
FUCA1
FUCA2
FUT1
FUT2
FUT3
FUT4
FUT5
FUT6
FUT7
FUT8
FUT9
FXYD2
FXYD4
FYN
FZD1
FZD10
FZD2
FZD3
FZD4
FZD5
FZD6
FZD7
FZD8
FZD9
FZR1
G6PC
G6PC2
G6PD
GAA
GAB1
GAB2
GABARAP
GABARAPL1
GABARAPL2
GABBR1
GABBR2
GABRA1
GABRA2
GABRA3
GABRA4
GABRA5
GABRA6
GABRB1
GABRB2
GABRB3
GABRD
GABRE
GABRG1
GABRG2
GABRG3
GABRP
GABRQ
GABRR1
GABRR2
GAD1
GAD2
GADD45A
GADD45B
GADD45G
GAL3ST1
GALC
GALE
GALK1
GALK2
GALM
GALNS
GALNT1
GALNT10
GALNT11
GALNT12
GALNT13
GALNT14
GALNT15
GALNT16
GALNT17
GALNT18
GALNT2
GALNT3
GALNT4
GALNT5
GALNT6
GALNT7
GALNT8
GALNT9
GALNTL5
GALNTL6
GALR1
GALR2
GALR3
GALT
GAMT
GANAB
GANC
GAPDH
GARS1
GART
GAS1
GATM
GBA
GBA3
GBE1
GBGT1
GCAT
GCDH
GCGR
GCH1
GCK
GCLC
GCLM
GCNT1
GCNT2
GCNT3
GCNT4
GDA
GDF5
GDF6
GDF7
GFPT1
GFPT2
GGA1
GGA2
GGA3
GGCT
GGH
GGPS1
GGT1
GGT5
GGT6
GGT7
GH1
GH2
GHR
GHRHR
GHSR
GIPR
GIT1
GIT2
GJA1
GJD2
GK
GK2
GLA
GLB1
GLCE
GLDC
GLG1
GLI1
GLI2
GLI3
GLO1
GLP1R
GLP2R
GLRA1
GLRA2
GLRB
GLS
GLS2
GLUD1
GLUD2
GLUL
GLYCTK
GM2A
GMDS
GMPPA
GMPPB
GMPR
GMPR2
GMPS
GNA11
GNA12
GNA13
GNA14
GNA15
GNAI1
GNAI2
GNAI3
GNAL
GNAO1
GNAQ
GNAS
GNAT3
GNAZ
GNB1
GNB2
GNB3
GNB4
GNB5
GNE
GNG10
GNG11
GNG12
GNG13
GNG2
GNG3
GNG4
GNG5
GNG7
GNG8
GNGT1
GNGT2
GNMT
GNPAT
GNPDA1
GNPDA2
GNPNAT1
GNPTAB
GNPTG
GNRH1
GNRH2
GNRHR
GNS
GOSR1
GOSR2
GOT1
GOT2
GP1BA
GP1BB
GP5
GP6
GP9
GPAA1
GPAM
GPAT2
GPAT3
GPAT4
GPD1
GPD1L
GPD2
GPI
GPLD1
GPR156
GPR35
GPR37
GPR50
GPR83
GPT
GPT2
GPX1
GPX2
GPX3
GPX4
GPX5
GPX6
GPX7
GRAP2
GRB2
GRHPR
GRIA1
GRIA2
GRIA3
GRIA4
GRID1
GRID2
GRIK1
GRIK2
GRIK3
GRIK4
GRIK5
GRIN1
GRIN2A
GRIN2B
GRIN2C
GRIN2D
GRIN3A
GRIN3B
GRK1
GRK2
GRK3
GRK4
GRK5
GRK6
GRK7
GRM1
GRM2
GRM3
GRM4
GRM5
GRM6
GRM7
GRM8
GRPR
GSK3A
GSK3B
GSN
GSR
GSS
GSTA1
GSTA2
GSTA3
GSTA4
GSTA5
GSTK1
GSTM1
GSTM2
GSTM3
GSTM4
GSTM5
GSTO1
GSTO2
GSTP1
GSTT1
GSTT2
GSTZ1
GTF2A1
GTF2A1L
GTF2A2
GTF2B
GTF2E1
GTF2E2
GTF2F1
GTF2F2
GTF2H1
GTF2H2
GTF2H3
GTF2H4
GTF2H5
GTF2I
GTF2IRD1
GTSE1
GUCA1A
GUCA1B
GUCA1C
GUCY1A1
GUCY1A2
GUCY1B1
GUCY2C
GUCY2D
GUCY2F
GUK1
GUSB
GYPA
[truncated: 3,103 more rows]
